# Supplementary material for: Gap Analysis of Metabolic Conversions of Off‐Flavors and Antinutrients in Plant‐Based Substrates
Source: Compr Rev Food Sci Food Saf. 2026 Mar 31;25(3):e70449. doi: 10.1111/1541-4337.70449 (PMC13039779; doi:10.1111/1541-4337.70449)
Supplement: Supplementary file 2 — Supplementary Table S2: crf370449‐sup‐0002‐TableS2.xlsx [file CRF3-25-e70449-s002.xlsx]

## Sheet: Sheet1
type	clade	organism_label	organism_name_ncbi	accession	tax_id	domain	family	genus	genus_abv	is_reference	n50	checkm_completeness	checkm_contamination	busco_results	busco_db	QPS_list
query	LAB-pathogenic	Str. mitis	Streptococcus mitis	GCF_946190185.1	28037	Bacteria	Streptococcaceae	Streptococcus	Str	no	159851	99	0.39
query	non-LAB bacteria	Ge. stearothermophilus	Geobacillus stearothermophilus	GCF_030339115.1	1422	Bacteria	Anoxybacillaceae	Geobacillus	Ge	yes	77525	95	0.22
query	non-LAB bacteria	B. subtilis	Bacillus subtilis subsp. subtilis str. 168	GCF_000009045.1	224308	Bacteria	Bacillaceae	Bacillus	B	yes	4215606	99	1.32
query	non-LAB bacteria	Bf. longum	Bifidobacterium longum subsp. infantis ATCC 15697 = JCM 1222 = DSM 20088	GCF_000269965.1	391904	Bacteria	Bifidobacteriaceae	Bifidobacterium	Bf	no	2828958	99	0.16
query	non-LAB bacteria	E. coli str. JME67	Escherichia coli	GCF_008931725.1	562	Bacteria	Enterobacteriaceae	Escherichia	E	no	4640975	99	0.15
query	non-LAB bacteria	E. coli	Escherichia coli str. K-12 substr. MG1655	GCF_000005845.2	511145	Bacteria	Enterobacteriaceae	Escherichia	E	yes	4641652	99	0.15
query	non-LAB bacteria	H. methylovorum	Hyphomicrobium methylovorum	GCF_013626205.1	84	Bacteria	Hyphomicrobiaceae	Hyphomicrobium	H	yes	3442264	95	1.93
query	non-LAB bacteria	H. sulfonivorans	Hyphomicrobium sulfonivorans	GCF_013306565.1	121290	Bacteria	Hyphomicrobiaceae	Hyphomicrobium	H	yes	702361	95	4.27
query	non-LAB bacteria	Gl. halophytocola	Glutamicibacter halophytocola	GCF_024662055.1	1933880	Bacteria	Micrococcaceae	Glutamicibacter	Gl	no	3789755	99	1.04
query	non-LAB bacteria	Pe. carotovorum	Pectobacterium carotovorum	GCF_037136885.1	554	Bacteria	Pectobacteriaceae	Pectobacterium	Pe	no	494246	96	0.84
query	non-LAB bacteria	M. otitidis	Metapseudomonas otitidis	GCF_039718995.1	319939	Bacteria	Pseudomonadaceae	Metapseudomonas	M	no	6050884	100	0.8
query	non-LAB bacteria	P. aeruginosa	Pseudomonas aeruginosa	GCF_038397815.1	287	Bacteria	Pseudomonadaceae	Pseudomonas	P	no	6428706	100	1.45
query	non-LAB bacteria	P. putida	Pseudomonas putida	GCF_045571375.1	303	Bacteria	Pseudomonadaceae	Pseudomonas	P	no	6191241	100	0.38
query	non-LAB bacteria	A. thermoflava	Amycolatopsis thermoflava str. DSM 44348	GCF_003752125.1	84480	Bacteria	Pseudonocardiaceae	Amycolatopsis	A	yes		99.06	0.44
query_and_target	filam_fungi	A. niger	Aspergillus niger	GCF_000002855.4	5061	Eukarya	Aspergillaceae	Aspergillus	A	yes	2525243			C:94.2%[S:93.6%,D:0.6%],F:2.2%,M:3.6%,n:2826	ascomycota_odb12	Microorgs notified to the EFSA 2024 filtered by: novel food, food aditives, food enzyme,nutritional additives,
query_and_target	filam_fungi	A. oryzae	Aspergillus oryzae RIB40	GCF_000184455.2	510516	Eukarya	Aspergillaceae	Aspergillus	A	yes	4887096			C:87.5%[S:86.4%,D:1.1%],F:4.7%,M:7.8%,n:2826	ascomycota_odb12	Microorgs notified to the EFSA 2024 filtered by: novel food, food aditives, food enzyme,nutritional additives,
query_and_target	filam_fungi	Py. oryzae	Pyricularia oryzae 70-15	GCF_000002495.2	242507	Eukarya	Pyriculariaceae	Pyricularia	Py	yes	6606598			C:98.5%[S:97.2%,D:1.3%],F:0.7%,M:0.8%,n:2826	ascomycota_odb12
query_and_target	LAB	Lpb. plantarum	Lactiplantibacillus plantarum WCFS1	GCF_000203855.3	220668	Bacteria	Lactobacillaceae	Lactiplantibacillus	Lpb	yes	3308273	99	1.82
query_and_target	yeast	S. cerevisiae	Saccharomyces cerevisiae S288C	GCF_000146045.2	559292	Eukarya	Saccharomycetaceae	Saccharomyces	S	yes	924431			C:99.9%[S:94.7%,D:5.2%],F:0.1%,M:0.0%,n:2319	saccharomycetes_odb12	QPS approved
target	filam_fungi	A. tubingensis	Aspergillus tubingensis	GCF_013340325.1	5068	Eukarya	Aspergillaceae	Aspergillus	A	yes	3153774			C:99.0%[S:98.4%,D:0.6%],F:0.3%,M:0.7%,n:2826	ascomycota_odb12	Microorgs notified to the EFSA 2024 filtered by: novel food, food aditives, food enzyme,nutritional additives,
target	filam_fungi	Tr. reesei	Trichoderma reesei QM6a	GCF_000167675.1	431241	Eukarya	Hypocreaceae	Trichoderma	Tr	yes	1219543			C:96.9%[S:96.5%,D:0.4%],F:1.5%,M:1.7%,n:2826	ascomycota_odb12	Microorgs notified to the EFSA 2024 filtered by: novel food, food aditives, food enzyme,nutritional additives,
target	filam_fungi	F. venenatum	Fusarium venenatum	GCF_020744135.1	56646	Eukarya	Nectriaceae	Fusarium	F	yes	9116532			C:98.1%[S:97.4%,D:0.7%],F:0.8%,M:1.1%,n:2826	ascomycota_odb12	Fusarium ssp. is listed as Microorgs notified to the EFSA 2024 filtered by: novel food, food aditives, food enzyme,nutritional additives,
target	filam_fungi	Au. pullulans	Aureobasidium pullulans EXF-150	GCF_000721785.1	1043002	Eukarya	Saccotheciaceae	Aureobasidium	Au	yes	1166847			C:98.1%[S:97.9%,D:0.1%],F:1.3%,M:0.7%,n:2826	ascomycota_odb12	Microorgs notified to the EFSA 2024 filtered by: novel food, food aditives, food enzyme,nutritional additives,
target	LAB	Ca. divergens	Carnobacterium divergens	GCF_031921505.1	2748	Bacteria	Carnobacteriaceae	Carnobacterium	Ca	no	387603	98	4.52
target	LAB	E. faecalis	Enterococcus faecalis EnGen0336	GCF_000393015.1	1169293	Bacteria	Enterococcaceae	Enterococcus	E	yes	2806553	100	0.38
target	LAB	E. faecium	Enterococcus faecium	GCF_009734005.1	1352	Bacteria	Enterococcaceae	Enterococcus	E	yes	2796178	100	0.31
target	LAB	E. innesii	Enterococcus innesii	GCF_022846515.1	2839759	Bacteria	Enterococcaceae	Enterococcus	E	yes	3514102	99	0.56
target	LAB	E. moraviensis	Enterococcus moraviensis ATCC BAA-383	GCF_000394015.1	1158609	Bacteria	Enterococcaceae	Enterococcus	E	yes	881396	99	3.61
target	LAB	T. halophilus	Tetragenococcus halophilus subsp. halophilus	GCF_002897455.1	1513897	Bacteria	Enterococcaceae	Tetragenococcus	T	no	50315	97	0.59
target	LAB	T. muriaticus	Tetragenococcus muriaticus DSM 15685	GCF_000423785.1	1123359	Bacteria	Enterococcaceae	Tetragenococcus	T	yes	30220	97	1.13
target	LAB	Agb. composti	Agrilactobacillus composti DSM 18527 = JCM 14202	GCF_001436375.1	1423734	Bacteria	Lactobacillaceae	Agrilactobacillus	Agb	yes	148390	99	2.72
target	LAB	Amb. amylophilus	Amylolactobacillus amylophilus DSM 20533 = JCM 1125	GCF_001436185.1	1423721	Bacteria	Lactobacillaceae	Amylolactobacillus	Amb	no	279750	98	1.39
target	LAB	Apb. kunkeei	Apilactobacillus kunkeei	GCF_019575995.1	148814	Bacteria	Lactobacillaceae	Apilactobacillus	Apb	yes	1542216	98	1.31
target	LAB	B. mellifer	Bombilactobacillus mellifer	GCF_000970795.1	1218492	Bacteria	Lactobacillaceae	Bombilactobacillus	B	yes	1298790	98	0.65
target	LAB	Co. alimentarius	Companilactobacillus alimentarius DSM 20249	GCF_002849895.1	1423720	Bacteria	Lactobacillaceae	Companilactobacillus	Co	yes	2333865	99	1.31
target	LAB	Co. farciminis	Companilactobacillus formosensis	GCF_003573535.1	1617889	Bacteria	Lactobacillaceae	Companilactobacillus	Co	yes	266986	99	2.07
target	LAB	Co. furfuricola	Companilactobacillus furfuricola	GCF_003946325.1	1462575	Bacteria	Lactobacillaceae	Companilactobacillus	Co	yes	44771	98	1.14
target	LAB	D. kimchii	Dellaglioa kimchii	GCF_046115505.1	3344667	Bacteria	Lactobacillaceae	Dellaglioa	D	yes	1516742	96	0.65
target	LAB	Fr. sanfranciscensis	Fructilactobacillus sanfranciscensis	GCF_029023685.1	1625	Bacteria	Lactobacillaceae	Fructilactobacillus	Fr	yes	1358948	99	0.38
target	LAB	Fu. rossiae	Furfurilactobacillus rossiae	GCF_013394005.1	231049	Bacteria	Lactobacillaceae	Furfurilactobacillus	Fu	yes	2762250	98	1.96
target	LAB	H. floricola	Holzapfeliella floricola DSM 23037 = JCM 16512	GCF_001436605.1	1423744	Bacteria	Lactobacillaceae	Holzapfeliella	H	yes	213391	96	1.31
target	LAB	H. saturejae	Holzapfeliella saturejae	GCF_037546065.1	3082953	Bacteria	Lactobacillaceae	Holzapfeliella	H	yes	1199619	96	0.98
target	LAB	Lbs. huelsenbergensis	Lacticaseibacillus huelsenbergensis	GCF_029726355.1	3035291	Bacteria	Lactobacillaceae	Lacticaseibacillus	Lbs	yes	3094327	99	0.84			QPS approved
target	LAB	Lbs. paracasei	Lacticaseibacillus paracasei subsp. paracasei 8700:2	GCF_000155515.2	537973	Bacteria	Lactobacillaceae	Lacticaseibacillus	Lbs	yes	2939026	99	0.74
target	LAB	Lbs. rhamnosus	Lacticaseibacillus rhamnosus	GCF_006151905.1	47715	Bacteria	Lactobacillaceae	Lacticaseibacillus	Lbs	yes	2941522	99	0.75
target	LAB	Lpb. argentoratensis	Lactiplantibacillus argentoratensis	GCF_037290055.1	271881	Bacteria	Lactobacillaceae	Lactiplantibacillus	Lpb	yes	3016664	99	1.39			QPS approved
target	LAB	Lpb. paraplantarum	Lactiplantibacillus paraplantarum	GCF_029025825.1	60520	Bacteria	Lactobacillaceae	Lactiplantibacillus	Lpb	yes	3236228	99	2.15
target	LAB	Lpb. pentosus	Lactiplantibacillus pentosus	GCF_003641185.1	1589	Bacteria	Lactobacillaceae	Lactiplantibacillus	Lpb	yes	3622107	99	1.88			QPS approved
target	LAB	Lab. acidophilus	Lactobacillus acidophilus	GCF_034298135.1	1579	Bacteria	Lactobacillaceae	Lactobacillus	Lab	yes	1978847	96	0.26
target	LAB	Lab. amylolyticus	Lactobacillus amylolyticus	GCF_003999355.1	83683	Bacteria	Lactobacillaceae	Lactobacillus	Lab	yes	1400795	99	0.81			QPS approved
target	LAB	Lab. amylovorus	Lactobacillus amylovorus GRL1118	GCF_000194115.1	695562	Bacteria	Lactobacillaceae	Lactobacillus	Lab	yes	1894401	97	0.36			QPS approved
target	LAB	Lab. crispatus	Lactobacillus crispatus	GCF_009769205.1	47770	Bacteria	Lactobacillaceae	Lactobacillus	Lab	yes	2023061	96	3.56			QPS approved
target	LAB	Lab. delbrueckii	Lactobacillus delbrueckii subsp. jakobsenii ZN7a-9 = DSM 26046	GCF_001888925.1	1217420	Bacteria	Lactobacillaceae	Lactobacillus	Lab	yes	1891796	99	1.51
target	LAB	Lab. gallinarum	Lactobacillus gallinarum	GCF_002160635.1	52242	Bacteria	Lactobacillaceae	Lactobacillus	Lab	yes	46433	99	0.16			QPS approved
target	LAB	Lab. gasseri	Lactobacillus gasseri ATCC 33323 = JCM 1131	GCF_000014425.1	324831	Bacteria	Lactobacillaceae	Lactobacillus	Lab	yes	1894360	100	0.27
target	LAB	Lab. helveticus	Lactobacillus helveticus	GCF_046109915.1	1587	Bacteria	Lactobacillaceae	Lactobacillus	Lab	yes	2120944	99	0.12
target	LAB	Lab. johnsonii	Lactobacillus johnsonii	GCF_014058685.1	33959	Bacteria	Lactobacillaceae	Lactobacillus	Lab	yes	1951416	95	0.81			QPS approved
target	LAB	Lab. kefiranofaciens	Lactobacillus kefiranofaciens	GCF_014656585.1	267818	Bacteria	Lactobacillaceae	Lactobacillus	Lab	yes	2149348	99	0.16			QPS approved
target	LAB	Lab. leichmannii	Lactobacillus leichmannii	GCF_024701915.1	28039	Bacteria	Lactobacillaceae	Lactobacillus	Lab	yes	72013	99	0.16
target	LAB	Lab. paragasseri	Lactobacillus paragasseri	GCF_003584685.1	2107999	Bacteria	Lactobacillaceae	Lactobacillus	Lab	yes	1937632	99	0.16			QPS approved
target	LAB	Ldb. dextrinicus	Lapidilactobacillus dextrinicus	GCF_008831385.1	51664	Bacteria	Lactobacillaceae	Lapidilactobacillus	Ldb	yes	1836976	99	1.52			QPS approved
target	LAB	Ldb. mulanensis	Lapidilactobacillus mulanensis	GCF_003946215.1	2485999	Bacteria	Lactobacillaceae	Lapidilactobacillus	Ldb	yes	56694	99	1.8
target	LAB	Ltb. curvatus	Latilactobacillus curvatus JCM 1096 = DSM 20019	GCF_004101845.1	1293592	Bacteria	Lactobacillaceae	Latilactobacillus	Ltb	yes	1898076	99	0.74
target	LAB	Ltb. sakei	Latilactobacillus sakei	GCF_009676365.1	1599	Bacteria	Lactobacillaceae	Latilactobacillus	Ltb	yes	1944111	99	0
target	LAB	Llb. buchneri	Lentilactobacillus buchneri	GCF_018314255.1	1581	Bacteria	Lactobacillaceae	Lentilactobacillus	Llb	yes	2508572	99	0
target	LAB	Llb. diolivorans	Lentilactobacillus diolivorans DSM 14421	GCF_001434255.1	1423739	Bacteria	Lactobacillaceae	Lentilactobacillus	Llb	yes	129315	99	0.11			QPS approved
target	LAB	Llb. hilgardii	Lentilactobacillus hilgardii	GCF_009832765.1	1588	Bacteria	Lactobacillaceae	Lentilactobacillus	Llb	yes	3071102	99	0.65			QPS approved
target	LAB	Llb. kefiri	Lentilactobacillus kefiri	GCF_009739535.1	33962	Bacteria	Lactobacillaceae	Lentilactobacillus	Llb	yes	2421275	99	0.33			QPS approved
target	LAB	Llb. kisonensis	Lentilactobacillus kisonensis DSM 19906 = JCM 15041	GCF_001434135.1	1423766	Bacteria	Lactobacillaceae	Lentilactobacillus	Llb	yes	83891	99	0
target	LAB	Llb. parafarraginis	Lentilactobacillus parafarraginis DSM 18390 = JCM 14109	GCF_001435895.1	1423786	Bacteria	Lactobacillaceae	Lentilactobacillus	Llb	yes	40117	99	0.22			QPS approved
target	LAB	Lvb. brevis	Levilactobacillus brevis	GCF_006228205.1	1580	Bacteria	Lactobacillaceae	Levilactobacillus	Lvb	no	2612259	97	3.39
target	LAB	Lgb. agilis	Ligilactobacillus agilis	GCF_025311475.1	1601	Bacteria	Lactobacillaceae	Ligilactobacillus	Lgb	yes	2162388	98	0.44
target	LAB	Lgb. animalis	Ligilactobacillus animalis	GCF_009933595.1	1605	Bacteria	Lactobacillaceae	Ligilactobacillus	Lgb	yes	1906794	99	0			QPS approved
target	LAB	Lgb. aviarius	Ligilactobacillus aviarius subsp. aviarius DSM 20655	GCF_001436315.1	1423821	Bacteria	Lactobacillaceae	Ligilactobacillus	Lgb	yes	210033	99	1.2			QPS approved
target	LAB	Lgb. salivarius	Ligilactobacillus salivarius	GCF_035231985.1	1624	Bacteria	Lactobacillaceae	Ligilactobacillus	Lgb	yes	1801655	98	1.62			QPS approved
target	LAB	Lmb. fermentum	Limosilactobacillus fermentum	GCF_029961225.1	1613	Bacteria	Lactobacillaceae	Limosilactobacillus	Lmb	yes	2068538	96	3.04
target	LAB	Lmb. mucosae	Limosilactobacillus mucosae	GCF_013423865.1	97478	Bacteria	Lactobacillaceae	Limosilactobacillus	Lmb	yes	2049443	99	0			QPS approved
target	LAB	Lmb. oris	Limosilactobacillus oris	GCF_025311495.1	1632	Bacteria	Lactobacillaceae	Limosilactobacillus	Lmb	yes	2007883	99	0.41
target	LAB	Lmb. panis	Limosilactobacillus panis DSM 6035	GCF_001435935.1	1423782	Bacteria	Lactobacillaceae	Limosilactobacillus	Lmb	yes	36275	99	0.74			QPS approved
target	LAB	Lmb. pontis	Limosilactobacillus pontis	GCF_009428965.1	35787	Bacteria	Lactobacillaceae	Limosilactobacillus	Lmb	yes	1714771	99	0			QPS approved
target	LAB	Lmb. reuteri	Limosilactobacillus reuteri	GCF_003703885.1	1598	Bacteria	Lactobacillaceae	Limosilactobacillus	Lmb	yes	193364	98	3.93			QPS approved
target	LAB	Lqb. nagelii	Liquorilactobacillus nagelii DSM 13675	GCF_019444005.1	1122150	Bacteria	Lactobacillaceae	Liquorilactobacillus	Lqb	yes	2487196	99	2.07
target	LAB	Lqb. satsumensis	Liquorilactobacillus satsumensis DSM 16230 = JCM 12392	GCF_001435195.1	1423801	Bacteria	Lactobacillaceae	Liquorilactobacillus	Lqb	yes	196216	99	0.87
target	LAB	Lob. coryniformis	Loigolactobacillus coryniformis subsp. coryniformis KCTC 3167 = DSM 20001	GCF_002706425.1	913848	Bacteria	Lactobacillaceae	Loigolactobacillus	Lob	yes	2951508	98	4.6
target	LAB	Pa. wasatchensis	Paucilactobacillus wasatchensis	GCF_000876205.1	1335616	Bacteria	Lactobacillaceae	Paucilactobacillus	Pa	yes	37087	99	0.33
target	LAB	Pe. acidilactici	Pediococcus acidilactici	GCF_013127755.1	1254	Bacteria	Lactobacillaceae	Pediococcus	Pe	yes	2044083	98	1.57
target	LAB	Pe. pentosaceus	Pediococcus pentosaceus ATCC 25745	GCF_000014505.1	278197	Bacteria	Lactobacillaceae	Pediococcus	Pe	yes	1832387	99	0.62
target	LAB	Pw. beninensis	Periweissella beninensis	GCF_023701865.1	504936	Bacteria	Lactobacillaceae	Periweissella	Pw	yes	57467	96	0.98
target	LAB	Scb. harbinensis	Schleiferilactobacillus harbinensis	GCF_008694105.1	304207	Bacteria	Lactobacillaceae	Schleiferilactobacillus	Scb	yes	3290626	97	1.82
target	LAB	Seb. malefermentans	Secundilactobacillus malefermentans	GCF_008033155.1	176292	Bacteria	Lactobacillaceae	Secundilactobacillus	Seb	yes	2026419	99	0.33
target	LAB	Seb. oryzae	Secundilactobacillus oryzae JCM 18671	GCF_000740055.1	1291743	Bacteria	Lactobacillaceae	Secundilactobacillus	Seb	yes	47922	99	0.08
target	LAB	W. cibaria	Weissella cibaria	GCF_001951095.1	137591	Bacteria	Lactobacillaceae	Weissella	W	yes	2342907	99	0
target	LAB	W. confusa	Weissella confusa	GCF_004771075.1	1583	Bacteria	Lactobacillaceae	Weissella	W	yes	2212145	98	0
target	LAB	W. paramesenteroides	Weissella paramesenteroides	GCF_036327715.1	1249	Bacteria	Lactobacillaceae	Weissella	W	yes	1968676	99	0.15
target	LAB	Leu. carnosum	Leuconostoc carnosum	GCF_007954525.1	1252	Bacteria	Leuconostocaceae	Leuconostoc	Leu	yes	1590008	99	0
target	LAB	Leu. citreum	Leuconostoc citreum	GCF_007954785.1	33964	Bacteria	Leuconostocaceae	Leuconostoc	Leu	yes	1865972	100	1.11
target	LAB	Leu. falkenbergense	Leuconostoc falkenbergense	GCF_045801155.1	2766470	Bacteria	Leuconostocaceae	Leuconostoc	Leu	yes	2149007	98	0.74
target	LAB	Leu. fallax	Leuconostoc fallax	GCF_004354645.1	1251	Bacteria	Leuconostocaceae	Leuconostoc	Leu	yes	273258	97	1.83
target	LAB	Leu. gasicomitatum	Leuconostoc gasicomitatum LMG 18811	GCF_000196855.1	762550	Bacteria	Leuconostocaceae	Leuconostoc	Leu	yes	1954080	99	0
target	LAB	Leu. lactis	Leuconostoc lactis	GCF_007954605.1	1246	Bacteria	Leuconostocaceae	Leuconostoc	Leu	yes	1781455	99	1.21
target	LAB	Leu. mesenteroides	Leuconostoc mesenteroides subsp. mesenteroides ATCC 8293	GCF_000014445.1	203120	Bacteria	Leuconostocaceae	Leuconostoc	Leu	yes	2038396	99	0.19
target	LAB	Leu. pseudomesenteroides	Leuconostoc pseudomesenteroides	GCF_016127255.1	33968	Bacteria	Leuconostocaceae	Leuconostoc	Leu	yes	2114657	99	0.68
target	LAB	Leu. suionicum	Leuconostoc suionicum	GCF_001891125.1	1511761	Bacteria	Leuconostocaceae	Leuconostoc	Leu	yes	2026850	99	0.55
target	LAB	Oe. oeni	Oenococcus oeni	GCF_020510245.1	1247	Bacteria	Leuconostocaceae	Oenococcus	Oe	yes	1870168	99	0.89
target	LAB	Lc. cremoris	Lactococcus cremoris subsp. cremoris MG1363	GCF_000009425.1	416870	Bacteria	Streptococcaceae	Lactococcus	Lc	no	2529478	100	0.42
target	LAB	Lc. formosensis	Lactococcus formosensis	GCF_037892375.1	1281486	Bacteria	Streptococcaceae	Lactococcus	Lc	yes	2024581	99	1.97
target	LAB	Lc. lactis	Lactococcus lactis subsp. lactis	GCF_003176835.1	1360	Bacteria	Streptococcaceae	Lactococcus	Lc	yes	2579381	99	2.24
target	LAB	Str. infantarius	Streptococcus infantarius	GCF_016127275.1	102684	Bacteria	Streptococcaceae	Streptococcus	Str	yes	1958742	97	1.18
target	LAB	Str. macedonicus	Streptococcus macedonicus	GCF_029866925.1	59310	Bacteria	Streptococcaceae	Streptococcus	Str	yes	2210410	100	0.39
target	LAB	Str. pyogenes	Streptococcus pyogenes	GCF_900475035.1	1314	Bacteria	Streptococcaceae	Streptococcus	Str	yes	1746380	99	0.4
target	LAB	Str. salivarius	Streptococcus salivarius JIM8777	GCF_000253315.1	347253	Bacteria	Streptococcaceae	Streptococcus	Str	yes	2210574	99	0.66
target	LAB	Str. suis	Streptococcus suis BM407	GCF_000026745.1	568814	Bacteria	Streptococcaceae	Streptococcus	Str	yes	2146229	100	0.09
target	LAB	Str. thermophilus	Streptococcus thermophilus	GCF_903886475.1	1308	Bacteria	Streptococcaceae	Streptococcus	Str	yes	1788289	96	0.68
target	yeast	D. hansenii	Debaryomyces hansenii CBS767	GCF_000006445.2	284592	Eukarya	Debaryomycetaceae	Debaryomyces	D	yes	2007515			C:99.6%[S:99.4%,D:0.2%],F:0.0%,M:0.4%,n:2319	saccharomycetes_odb12	QPS approved
target	yeast	Sf. spartinae	Scheffersomyces spartinae	GCF_019049425.1	45513	Eukarya	Debaryomycetaceae	Scheffersomyces	Sf	yes	473448			C:95.9%[S:95.8%,D:0.0%],F:0.9%,M:3.2%,n:2319	saccharomycetes_odb12
target	yeast	Y. lipolytica	Yarrowia lipolytica	GCF_001761485.1	4952	Eukarya	incertae sedis	Yarrowia	Y	yes	3629463			C:97.9%[S:97.3%,D:0.6%],F:1.3%,M:0.9%,n:2319	saccharomycetes_odb12	QPS approved
target	yeast	C. jadinii	Cyberlindnera jadinii NRRL Y-1542	GCF_001661405.1	983966	Eukarya	Phaffomycetaceae	Cyberlindnera	C	yes	700888			C:95.6%[S:94.4%,D:1.2%],F:2.8%,M:1.6%,n:2319	saccharomycetes_odb12
target	yeast	B. bruxellensis	Brettanomyces bruxellensis	GCF_011074885.1	5007	Eukarya	Pichiaceae	Brettanomyces	B	yes	2936442			C:97.4%[S:96.9%,D:0.5%],F:1.0%,M:1.6%,n:2319	saccharomycetes_odb12
target	yeast	B. nanus	Brettanomyces nanus	GCF_011074865.1	13502	Eukarya	Pichiaceae	Brettanomyces	B	yes	3303233			C:94.0%[S:93.7%,D:0.3%],F:1.8%,M:4.2%,n:2319	saccharomycetes_odb12
target	yeast	Ko. phaffii	Komagataella phaffii GS115	GCF_000027005.1	644223	Eukarya	Pichiaceae	Komagataella	Ko	yes	2394163			C:97.5%[S:97.4%,D:0.1%],F:0.3%,M:2.2%,n:2319	saccharomycetes_odb12	QPS approved
target	yeast	O. angusta	Ogataea angusta	GCF_019207475.1	870730	Eukarya	Pichiaceae	Ogataea	O	yes	850226			C:93.7%[S:93.6%,D:0.0%],F:3.3%,M:3.1%,n:2319	saccharomycetes_odb12	QPS approved
target	yeast	O. polymorpha	Ogataea polymorpha	GCF_001664045.1	460523	Eukarya	Pichiaceae	Ogataea	O	yes	1302532			C:91.2%[S:91.0%,D:0.2%],F:5.3%,M:3.5%,n:2319	saccharomycetes_odb12	QPS approved
target	yeast	P. kudriavzevii	Pichia kudriavzevii	GCF_003054445.1	4909	Eukarya	Pichiaceae	Pichia	P	yes	2745854			C:97.5%[S:97.2%,D:0.3%],F:0.6%,M:2.0%,n:2319	saccharomycetes_odb12
target	yeast	P. membranifaciens	Pichia membranifaciens NRRL Y-2026	GCF_001661235.1	763406	Eukarya	Pichiaceae	Pichia	P	yes	1676949			C:93.4%[S:93.1%,D:0.3%],F:2.8%,M:3.8%,n:2319	saccharomycetes_odb12
target	yeast	Kl. lactis	Kluyveromyces lactis	GCF_000002515.2	28985	Eukarya	Saccharomycetaceae	Kluyveromyces	Kl	yes	1753957			C:98.1%[S:97.8%,D:0.3%],F:0.5%,M:1.3%,n:2319	saccharomycetes_odb12	QPS approved
target	yeast	Kl. marxianus	Kluyveromyces marxianus DMKU3-1042	GCF_001417885.1	1003335	Eukarya	Saccharomycetaceae	Kluyveromyces	Kl	yes	1421472			C:97.0%[S:96.6%,D:0.4%],F:0.6%,M:2.3%,n:2319	saccharomycetes_odb12	QPS approved
target	yeast	L. thermotolerans	Lachancea thermotolerans CBS 6340	GCF_000142805.1	559295	Eukarya	Saccharomycetaceae	Lachancea	L	yes	1513537			C:99.2%[S:99.1%,D:0.1%],F:0.4%,M:0.3%,n:2319	saccharomycetes_odb12
target	yeast	S. eubayanus	Saccharomyces eubayanus	GCF_001298625.1	1080349	Eukarya	Saccharomycetaceae	Saccharomyces	S	yes	896107			C:97.3%[S:92.5%,D:4.8%],F:0.6%,M:2.1%,n:2319	saccharomycetes_odb12
target	yeast	S. kudriavzevii	Saccharomyces kudriavzevii IFO 1802	GCF_947243775.1	226230	Eukarya	Saccharomycetaceae	Saccharomyces	S	yes	901691			C:99.7%[S:94.6%,D:5.2%],F:0.2%,M:0.0%,n:2319	saccharomycetes_odb12
target	yeast	S. mikatae	Saccharomyces mikatae IFO 1815	GCF_947241705.1	226126	Eukarya	Saccharomycetaceae	Saccharomyces	S	yes	811203			C:99.7%[S:94.9%,D:4.8%],F:0.2%,M:0.1%,n:2319	saccharomycetes_odb12
target	yeast	S. paradoxus	Saccharomyces paradoxus	GCF_002079055.1	27291	Eukarya	Saccharomycetaceae	Saccharomyces	S	yes	903028			C:99.8%[S:94.7%,D:5.0%],F:0.0%,M:0.2%,n:2319	saccharomycetes_odb12
target	yeast	To. delbrueckii	Torulaspora delbrueckii	GCF_000243375.1	4950	Eukarya	Saccharomycetaceae	Torulaspora	To	yes	1218070			C:99.6%[S:99.4%,D:0.2%],F:0.3%,M:0.1%,n:2319	saccharomycetes_odb12
target	yeast	To. globosa	Torulaspora globosa	GCF_014133895.1	48254	Eukarya	Saccharomycetaceae	Torulaspora	To	yes	1122226			C:98.4%[S:98.3%,D:0.1%],F:1.0%,M:0.6%,n:2319	saccharomycetes_odb12
target	yeast	Zs. rouxii	Zygosaccharomyces rouxii	GCF_000026365.1	4956	Eukarya	Saccharomycetaceae	Zygosaccharomyces	Zs	yes	1496342			C:99.1%[S:98.8%,D:0.2%],F:0.6%,M:0.4%,n:2319	saccharomycetes_odb12	QPS approved
target	yeast	Zt. mrakii	Zygotorulaspora mrakii	GCF_013402915.1	42260	Eukarya	Saccharomycetaceae	Zygotorulaspora	Zt	yes	1312970			C:99.1%[S:98.9%,D:0.2%],F:0.4%,M:0.5%,n:2319	saccharomycetes_odb12
target	yeast	W. anomalus	Wickerhamomyces anomalus NRRL Y-366-8	GCF_001661255.1	683960	Eukarya	Wickerhamomycetaceae	Wickerhamomyces	W	yes	2188197			C:94.6%[S:93.5%,D:1.1%],F:3.2%,M:2.2%,n:2319	saccharomycetes_odb12	QPS approved
