# Supplementary material for: Gap Analysis of Metabolic Conversions of Off‐Flavors and Antinutrients in Plant‐Based Substrates
Source: Compr Rev Food Sci Food Saf. 2026 Mar 31;25(3):e70449. doi: 10.1111/1541-4337.70449 (PMC13039779; doi:10.1111/1541-4337.70449)
Supplement: Supplementary file 3 — Supplementary Table S3: crf370449‐sup‐0003‐TableS3.xls [file CRF3-25-e70449-s001.xls]

## Sheet: Supplementary_Table_S3_Figure_1
	ADH1-3,5 & adhT (1.1.1.1)	ADH4 (1.1.1.1) & adhE (1.2.1.3 & 1.1.1.1)	ALD2-6,aldB,aldY (1.2.1.3/4)	dmoA (1.14.13.131)	mtoX (1.8.3.4)	Î²-glu & cel3A (3.2.1.21)	Î²-gal (3.2.1.23)	Î±-rha (3.2.1.40)	tanLpl (3.1.1.20)	AotanA (3.1.1.20)	lpdC (4.1.1.59) & FDC1 (4.1.1.102)	deoC (4.1.2.4)	galA (1.13.11.57)	galD (5.3.2.8)	galB (4.2.1.83)	galC (4.1.3.17)	pobA (1.14.13.2) & phhA,praI (1.14.13.33)	padC (4.1.1.102)	fcs (6.2.1.34) & PCS60 (6.2.1.8)	vanA (1.14.13.82)	saxA (none)	phyA (3.1.3.8) & Blon_0263	appA (3.1.3.26)	oxdC/D (4.1.1.2)	frc (2.8.3.16)	oxc (4.1.1.8)
A_niger	96	6	28	4	0	18	0	8	0	23	3	2	0	4	0	5	73	1	62	3	4	8	0	2	10	9
A_oryzae	100	3	30	7	0	22	1	10	0	11	2	2	0	3	0	4	77	2	66	1	6	8	0	2	10	13
A_thermoflava	76	6	40	12	1	7	1	2	1	3	1	1	4	1	1	6	30	0	78	11	5	0	0	1	28	12
A_tubingensis	90	5	31	4	0	17	0	8	0	30	3	2	0	2	0	7	72	1	66	2	6	9	0	2	9	7
Agb_composti	20	4	3	0	0	5	1	2	0	0	1	1	0	0	0	0	0	0	3	1	0	0	0	0	1	4
Amb_amylophilus	2	0	1	0	0	0	0	0	0	0	0	1	0	0	0	0	0	0	0	0	0	0	0	0	0	3
Apb_kunkeei	4	1	0	0	0	0	0	0	0	0	0	0	0	0	0	0	0	0	0	0	0	0	0	0	0	2
Au_pullulans	67	3	18	5	0	22	2	8	0	13	0	1	0	0	0	1	39	1	37	1	4	8	0	2	3	5
B_bruxellensis	16	0	11	0	0	1	0	0	0	0	0	0	0	0	0	1	2	1	5	0	1	2	0	0	0	4
B_mellifer	11	3	2	0	0	1	0	0	0	0	0	0	0	0	0	0	0	0	1	0	0	0	0	0	0	3
B_nanus	16	0	10	0	0	7	0	1	0	0	0	0	0	0	0	1	2	0	6	0	1	1	0	0	0	4
B_subtilis	10	3	11	3	0	1	2	0	0	0	1	1	0	1	0	0	2	1	21	1	2	0	0	2	0	4
B_subtilis_phytase	10	3	11	3	0	1	2	0	0	0	1	1	0	1	0	0	2	1	20	1	2	0	0	2	0	4
Bc_thetaiotaomicron	3	2	1	0	0	9	2	5	0	0	0	2	0	0	0	0	0	0	7	0	2	1	0	0	0	1
Bf_longum	1	2	1	0	0	2	3	0	0	0	0	0	0	0	0	0	0	0	4	0	0	1	0	0	0	1
C_jadinii	22	0	13	6	0	4	0	0	0	0	0	0	0	0	0	1	2	0	9	0	1	3	0	0	0	6
Ca_divergens	4	3	1	0	0	1	0	0	0	0	0	2	0	0	0	0	0	0	3	0	2	0	0	0	0	4
Co_alimentarius	9	1	0	0	0	2	1	3	1	0	1	0	0	0	0	0	0	1	4	0	0	0	0	0	0	3
Co_farciminis	6	1	1	0	0	3	0	5	1	0	1	1	0	0	0	0	0	1	4	0	0	0	0	0	0	3
Co_furfuricola	9	4	1	0	0	5	0	0	1	0	0	1	0	0	0	0	0	0	5	0	1	0	0	0	0	3
D_hansenii	35	0	12	1	0	4	0	1	0	1	1	0	0	0	0	1	4	0	10	0	2	3	0	0	1	5
D_kimchii	6	1	0	0	0	0	0	0	0	0	0	0	0	0	0	0	0	1	0	0	1	0	0	0	0	3
E_coli	18	6	11	2	0	2	0	0	0	0	1	1	1	1	0	1	4	0	9	1	1	0	1	0	3	5
E_coli_JME67	18	6	11	2	0	2	0	0	0	0	1	1	1	1	0	1	5	0	10	1	1	0	1	0	3	5
E_faecalis	4	4	2	0	0	1	0	0	0	0	0	1	0	0	0	0	0	0	4	0	2	0	0	0	0	2
E_faecium	6	1	0	0	0	1	0	1	0	0	1	1	0	0	0	0	0	1	2	0	2	0	0	0	0	2
E_innesii	9	4	1	0	0	5	5	1	0	0	0	1	0	0	0	0	0	0	2	0	2	0	0	0	0	4
E_moraviensis	7	6	3	0	0	4	0	0	0	0	0	2	0	0	0	0	0	0	5	1	1	0	0	1	0	5
Eu_oxidoreducens	1	4	0	0	0	0	0	0	39	0	1	1	0	0	0	0	0	0	2	0	0	0	0	0	0	2
F_venenatum	71	3	30	2	0	23	2	8	0	9	3	1	0	3	0	4	39	1	45	1	6	5	0	3	9	8
Fr_sanfranciscensis	4	1	0	0	0	0	0	0	0	0	0	0	0	0	0	0	0	0	1	0	0	0	0	0	0	0
Fu_rossiae	19	6	2	0	0	1	0	0	0	0	1	1	0	0	0	0	0	1	1	0	1	0	0	0	0	3
Ge_stearothermophilus	3	2	2	0	0	0	0	0	0	0	0	1	0	0	0	1	0	0	4	1	2	0	0	0	1	1
Gl_halophytocola	12	0	17	6	0	4	1	2	0	0	0	1	0	2	0	3	5	0	14	1	1	0	0	0	3	7
H_floricola	1	0	0	0	0	0	0	0	0	0	0	0	0	0	0	0	0	0	0	0	0	0	0	0	0	2
H_methylovorum	6	0	5	2	1	2	0	0	0	0	0	0	0	0	0	0	4	0	6	1	0	0	0	0	0	1
H_saturejae	2	0	0	0	0	0	0	0	0	0	0	0	0	0	0	0	0	0	0	0	0	0	0	0	0	2
H_sulfonivorans	9	0	3	5	0	1	0	0	0	0	0	0	0	0	0	1	5	0	6	0	0	0	0	1	0	2
Kl_lactis	16	1	10	1	0	3	0	0	0	0	0	0	0	0	0	1	1	0	6	0	1	5	0	0	0	4
Kl_marxianus	15	1	10	3	0	1	0	0	0	0	0	0	0	0	0	1	1	0	6	0	1	2	0	0	0	4
Ko_phaffii	12	0	9	2	0	1	0	1	0	0	0	0	0	0	0	1	4	0	6	0	1	1	0	0	0	5
L_mesenteroides_dextranicum	3	1	1	0	0	0	0	0	0	0	0	0	0	0	0	0	0	0	3	0	1	0	0	0	0	2
L_mesenteroides_mesenteroides	5	1	2	0	0	1	2	0	0	0	0	0	0	0	0	0	0	0	3	0	1	0	0	0	0	3
L_thermotolerans	16	0	10	1	0	0	0	0	0	0	0	0	0	0	0	1	2	0	6	0	1	2	0	0	0	7
Lab_acidophilus	0	1	1	0	0	0	2	1	0	0	0	1	0	0	0	0	0	0	1	0	0	0	0	0	2	2
Lab_amylolyticus	2	1	1	0	0	1	0	0	0	0	0	0	0	0	0	0	0	0	1	0	0	0	0	0	0	1
Lab_amylovorus	1	1	1	0	0	1	1	0	0	0	0	0	0	0	0	0	0	0	1	0	0	0	0	0	2	2
Lab_crispatus	1	1	1	0	0	1	1	0	0	0	0	0	0	0	0	1	0	0	1	0	0	0	0	0	0	1
Lab_delbrueckii	1	0	2	0	0	1	0	0	0	0	0	0	0	0	0	0	0	0	1	0	0	0	0	0	0	2
Lab_gallinarum	2	1	1	0	0	0	1	0	0	0	0	1	0	0	0	0	0	0	1	0	0	0	0	0	0	1
Lab_gasseri	0	1	1	0	0	1	0	0	0	0	0	0	0	0	0	0	0	0	1	0	0	0	0	0	2	2
Lab_helveticus	1	1	1	0	0	1	0	0	0	0	0	1	0	0	0	0	0	1	1	0	0	0	0	0	0	1
Lab_johnsonii	0	1	1	0	0	0	2	0	0	0	0	0	0	0	0	0	0	0	1	0	0	0	0	0	1	3
Lab_kefiranofaciens	3	1	1	0	0	1	0	0	0	0	0	0	0	0	0	1	0	0	1	0	0	0	0	0	1	1
Lab_leichmannii	0	1	2	0	0	1	0	0	0	0	0	0	0	0	0	0	0	0	1	0	0	0	0	0	0	1
Lab_paragasseri	1	1	1	0	0	1	2	0	1	0	1	1	0	0	0	0	0	0	1	0	0	0	0	0	2	3
Lbs_huelsenbergensis	10	2	2	0	0	2	0	1	0	0	0	2	0	0	0	0	0	0	2	0	1	0	0	0	0	6
Lbs_paracasei	9	2	3	0	0	2	0	0	0	0	0	2	0	0	0	0	0	0	2	0	1	0	0	0	0	5
Lbs_rhamnosus	8	2	2	0	0	1	0	1	0	0	0	2	0	0	0	0	0	0	2	0	1	0	0	0	0	5
Lc_cremoris	5	1	0	0	0	2	0	0	0	0	0	1	0	0	0	0	0	0	4	0	0	0	0	0	0	3
Lc_formosensis	1	1	0	0	0	0	0	0	0	0	0	1	0	0	0	0	0	0	3	0	0	0	0	0	0	2
Lc_lactis	5	1	0	0	0	1	0	0	0	0	0	1	0	0	0	0	0	1	4	0	0	0	0	0	0	4
Ldb_dextrinicus	4	2	2	0	0	2	0	0	0	0	1	1	0	0	0	0	0	1	2	0	0	0	0	0	0	3
Ldb_mulanensis	5	2	0	0	0	6	3	0	0	0	1	1	0	0	0	0	0	0	4	0	0	0	0	0	0	2
Leu_carnosum	4	1	1	0	0	0	0	0	0	0	0	0	0	0	0	0	0	0	2	0	2	0	0	0	0	3
Leu_citreum	6	1	1	0	0	0	0	0	0	0	0	0	0	0	0	0	0	0	3	0	2	0	0	0	0	1
Leu_falkenbergense	9	2	1	0	0	0	0	0	0	0	0	0	0	0	0	0	0	0	2	0	1	0	0	0	0	2
Leu_fallax	6	2	1	0	0	0	0	0	0	0	0	0	0	0	0	0	0	0	2	0	0	0	0	0	0	1
Leu_gasicomitatum	9	2	2	0	0	0	0	0	0	0	0	0	0	0	0	0	0	0	2	0	1	0	0	0	0	2
Leu_lactis	6	2	0	0	0	0	0	0	0	0	0	0	0	0	0	0	0	0	2	0	1	0	0	0	0	2
Leu_pseudomesenteroides	8	2	1	0	0	1	0	0	0	0	0	0	0	0	0	0	0	0	3	0	1	0	0	0	0	1
Leu_suionicum	6	1	1	0	0	1	1	0	0	0	0	0	0	0	0	0	0	0	5	0	1	0	0	0	0	3
Lgb_agilis	3	1	2	0	0	1	0	0	0	0	0	1	0	0	0	0	0	0	2	0	0	0	0	0	0	1
Lgb_animalis	3	1	0	0	0	0	0	0	0	0	0	1	0	0	0	0	0	1	2	0	0	0	0	0	1	2
Lgb_aviarius	1	0	0	0	0	1	0	0	0	0	0	0	0	0	0	0	0	1	1	0	0	0	0	0	1	2
Lgb_salivarius	3	1	2	0	0	1	0	0	0	0	0	0	0	0	0	0	0	0	2	0	1	0	0	0	0	4
Llb_buchneri	15	2	3	0	0	1	0	2	0	0	0	1	0	0	0	0	0	0	2	0	0	0	0	0	0	4
Llb_diolivorans	21	6	3	0	0	1	1	2	0	0	0	1	0	0	0	0	0	0	2	0	0	0	0	0	0	3
Llb_hilgardii	17	3	4	1	0	1	1	1	0	0	0	1	0	0	0	0	0	0	2	0	0	0	0	0	0	6
Llb_kefiri	13	2	2	0	0	1	0	2	0	0	0	1	0	0	0	0	0	0	0	0	0	0	0	0	0	3
Llb_kisonensis	16	5	3	0	0	3	1	3	0	0	0	2	0	0	0	0	0	0	1	0	2	0	0	0	0	3
Llb_parafarraginis	18	2	4	1	0	1	0	1	0	0	1	0	0	0	0	0	0	0	2	0	0	0	0	0	0	7
Lmb_fermentum	10	1	1	0	0	2	0	1	0	0	0	1	0	0	0	0	0	0	2	0	0	0	0	0	0	1
Lmb_mucosae	6	4	1	0	0	1	2	0	0	0	0	1	0	0	0	0	0	1	1	0	1	0	0	0	1	2
Lmb_oris	10	2	2	0	0	1	2	0	0	0	0	2	0	0	0	0	0	0	2	0	0	0	0	0	0	1
Lmb_panis	11	3	3	0	0	1	1	0	0	0	0	1	0	0	0	0	0	0	3	0	0	0	0	0	0	1
Lmb_pontis	6	2	1	0	0	0	1	0	0	0	0	0	0	0	0	0	0	1	1	0	0	0	0	0	0	0
Lmb_reuteri	6	5	1	0	0	1	1	0	0	0	1	1	0	0	0	0	0	1	2	0	0	0	0	0	1	2
Lob_coryniformis	13	3	2	0	0	2	0	1	0	0	0	1	0	0	0	0	0	1	3	0	0	0	0	0	0	4
Lpb_argentoratensis	15	3	1	0	0	0	1	1	1	0	1	1	0	0	0	0	0	1	1	0	0	0	0	0	0	4
Lpb_paraplantarum	13	3	1	0	0	0	1	1	1	0	1	1	0	0	0	0	0	1	4	0	0	0	0	0	0	6
Lpb_pentosus	15	3	1	0	0	1	2	5	1	0	1	1	0	0	0	0	0	1	2	0	0	0	0	0	1	4
Lpb_plantarum	18	3	2	0	0	0	1	3	1	0	1	1	0	0	0	0	0	1	3	0	0	0	0	0	0	6
Lqb_nagelii	8	3	1	0	0	2	1	2	0	0	0	0	0	0	0	0	0	0	4	0	1	0	0	0	0	4
Lqb_satsumensis	10	2	3	0	0	2	0	0	0	0	0	0	0	0	0	0	0	0	3	0	1	0	0	0	0	4
Ltb_curvatus	10	1	0	0	0	1	0	0	0	0	0	0	0	0	0	0	0	1	1	0	0	0	0	0	0	3
Ltb_sakei	9	3	0	0	0	0	1	0	0	0	1	1	0	0	0	0	0	1	1	0	0	0	0	0	0	3
Lvb_brevis	12	5	2	0	0	2	1	0	0	0	1	1	0	0	0	0	0	1	2	0	0	0	0	0	0	2
M_otitidis	14	3	26	4	0	1	0	0	0	0	1	1	0	2	0	1	6	0	22	2	1	0	0	0	4	6
O_angusta	16	0	11	1	0	4	0	1	0	1	0	0	0	0	0	1	7	0	6	0	1	1	0	0	0	5
O_polymorpha	17	0	11	1	0	4	0	1	0	1	0	0	0	0	0	1	7	0	6	0	1	2	0	0	0	5
Oe_oeni	14	2	2	0	0	1	1	0	1	0	1	1	0	0	0	0	0	0	5	0	1	0	0	0	0	4
P_aeruginosa	20	4	20	9	0	2	0	0	0	0	2	0	0	1	0	1	7	0	26	3	2	0	0	0	5	9
P_kudriavzevii	17	0	10	0	0	2	0	0	0	0	0	0	0	0	0	1	2	0	5	0	1	3	0	0	0	4
P_membranifaciens	17	0	10	0	0	1	0	0	0	0	0	0	0	0	0	1	2	0	5	0	1	2	0	0	0	4
P_putida	17	5	27	7	0	2	0	0	0	0	1	0	1	3	1	3	5	0	21	4	0	0	0	0	4	5
P_putida_str_23975	20	5	29	13	0	2	0	0	0	0	1	0	2	4	1	4	7	0	23	6	0	0	0	0	6	10
Pa_oxydans	25	0	19	3	0	4	2	0	0	0	0	1	0	2	0	4	8	0	13	2	0	0	0	0	2	7
Pa_wasatchensis	12	2	2	0	0	0	0	3	0	0	1	0	0	0	0	0	0	0	2	0	0	0	0	0	0	2
Pe_acidilactici	6	3	1	0	0	1	0	2	0	0	0	1	0	0	0	0	0	1	1	0	0	0	0	0	0	3
Pe_carotovorum	13	4	9	2	0	2	0	0	0	0	1	1	0	0	0	1	3	0	14	0	2	0	0	0	0	6
Pe_pentosaceus	6	1	1	0	0	0	0	0	0	0	1	0	0	0	0	0	0	1	1	0	0	0	0	0	0	3
Pw_beninensis	7	2	3	0	0	0	1	0	0	0	0	1	0	0	0	0	0	0	1	0	1	0	0	0	0	1
Py_oryzae	46	2	18	1	0	19	0	3	0	9	0	0	0	2	0	1	37	0	43	1	3	8	0	2	8	4
R_pusillus	29	1	17	0	0	9	0	0	0	0	0	1	0	0	0	1	10	0	25	2	3	1	0	0	4	2
S_bovis	0	4	1	0	0	1	0	0	0	0	1	1	0	0	0	0	0	0	4	0	2	0	0	0	0	3
S_cerevisiae	20	1	9	0	0	0	0	0	0	0	1	0	0	0	0	1	2	0	9	0	1	5	0	0	0	7
S_eubayanus	19	1	9	0	0	0	0	0	0	0	1	0	0	0	0	1	2	0	8	0	1	2	0	0	0	7
S_kudriavzevii	21	1	9	0	0	0	0	0	0	0	1	0	0	0	0	1	2	0	9	0	1	4	0	0	0	6
S_mikatae	20	1	9	0	0	1	0	0	0	0	1	0	0	0	0	1	2	0	9	0	1	3	0	0	0	6
S_paradoxus	20	1	9	0	0	0	0	0	0	0	1	0	0	0	0	1	2	0	9	0	1	5	0	0	0	7
Scb_harbinensis	10	3	1	0	0	5	2	3	0	0	0	1	0	0	0	0	0	0	2	0	0	0	0	1	0	6
Seb_malefermentans	12	2	2	0	0	0	0	0	0	0	1	1	0	0	0	0	0	1	1	0	0	0	0	0	0	2
Seb_oryzae	6	3	1	0	0	0	0	0	0	0	0	1	0	0	0	0	0	0	1	0	0	0	0	0	0	2
Sf_spartinae	17	0	9	1	0	3	0	0	0	0	0	0	0	0	0	1	2	0	8	0	1	1	0	0	0	4
Str_infantarius	0	2	2	0	0	0	0	0	0	0	0	1	0	0	0	0	0	0	1	0	0	0	0	0	0	2
Str_macedonicus	2	0	2	0	0	0	0	0	0	0	0	1	0	0	0	0	0	1	1	0	0	0	0	0	0	2
Str_mitis	5	1	0	0	0	0	0	0	0	0	0	1	0	0	0	0	0	0	1	0	0	0	0	0	0	2
Str_pyogenes	1	1	2	0	0	0	0	0	0	0	0	1	0	0	0	0	0	0	2	0	1	0	0	0	0	0
Str_salivarius	3	0	1	0	0	0	0	0	0	0	0	1	0	0	0	0	0	0	1	0	0	0	0	0	0	2
Str_suis	3	1	0	0	0	4	0	0	0	0	0	1	0	0	0	0	0	0	2	0	1	0	0	0	0	1
Str_thermophilus	0	0	1	0	0	0	0	0	0	0	0	0	0	0	0	0	0	0	2	0	0	0	0	0	0	2
T_halophilus	10	3	4	0	0	2	0	0	0	0	0	3	0	0	0	0	1	0	0	0	2	0	0	0	1	1
T_muriaticus	8	2	3	0	0	2	0	0	0	0	1	2	0	0	0	0	0	0	1	0	1	0	0	0	1	1
To_delbrueckii	13	1	9	1	0	0	0	0	0	0	0	0	0	0	0	1	2	0	7	0	1	2	0	0	0	7
To_globosa	14	1	9	1	0	0	0	0	0	0	0	0	0	0	0	1	2	0	7	0	1	2	0	0	0	6
Tr_reesei	45	3	20	4	0	13	0	1	0	0	0	0	0	1	0	1	30	0	32	1	3	2	0	3	4	5
W_anomalus	29	1	15	14	0	6	0	0	0	0	1	0	0	0	0	1	7	0	11	0	1	3	0	0	1	5
W_cibaria	7	3	0	0	0	1	0	0	0	0	0	0	0	0	0	0	0	0	3	0	0	0	0	0	0	3
W_confusa	8	3	0	0	0	1	0	0	0	0	0	0	0	0	0	0	0	0	1	0	0	0	0	0	0	3
W_paramesenteroides	8	2	2	0	0	1	1	0	0	0	0	0	0	0	0	0	0	0	3	0	0	0	0	0	0	4
Y_lipolytica	19	1	15	6	0	6	0	1	0	0	0	0	0	1	0	1	2	0	17	0	1	1	0	0	3	4
Zs_rouxii	13	0	8	3	0	0	0	0	0	0	3	0	0	0	0	1	2	0	7	0	1	0	0	0	0	5
Zt_mrakii	14	1	12	2	0	0	0	0	0	0	1	0	0	0	0	1	2	0	7	0	1	2	0	0	0	5
